# Supplementary material for: MGMT ProFWise: Unlocking a New Application for Combined Feature Selection and the Rank-Based Weighting Method to Link MGMT Methylation Status to Serum Protein Expression in Patients with Glioblastoma
Source: Int J Mol Sci. 2024 Apr 6;25(7):4082. doi: 10.3390/ijms25074082 (PMC11012706; doi:10.3390/ijms25074082)
Supplement: Supplementary file 1 [file ijms-25-04082-s001.zip]

Archive with 8 entries (8 files):
- Supplementary Figure1.jpg
- __MACOSX/._Supplementary Figure1.jpg
- Supplementary Figure2.jpg
- __MACOSX/._Supplementary Figure2.jpg
- Supplementary Table 1.xlsx
- __MACOSX/._Supplementary Table 1.xlsx
- Supplementary Table 2 and 3.xlsx
- __MACOSX/._Supplementary Table 2 and 3.xlsx
