# Supplementary material for: MGMT ProFWise: Unlocking a New Application for Combined Feature Selection and the Rank-Based Weighting Method to Link MGMT Methylation Status to Serum Protein Expression in Patients with Glioblastoma
Source: Int J Mol Sci. 2024 Apr 6;25(7):4082. doi: 10.3390/ijms25074082 (PMC11012706; doi:10.3390/ijms25074082)
Supplement: Supplementary file 1 [file ijms-25-04082-s001.zip › Supplementary Table 1.xlsx]

## Sheet: Sheet1
	CPTAC FS				CPTAC Expression FS		MGMT Local FS		MGMT Local Expression FS(65)	MGMT Local Expression FS(109)	Radwise 109 PTS FS
	MGMT	C9orf78	PPP1R12A	B9D2	TUBGCP5	FAM210B	PLA2G12B	VPS9D1	PPP1CC	ME2	SFN	CKMT1A	SIGLEC9
	AARS	TMEM184B	MVB12A	TRIM41	GRIK2	TCTEX1D2	ABO	FAM177A1	FERMT3	LAT	GDF15	TMOD4	PDCD1
	MANBAL	WDR60	PPP1R1C	CD274	C1QL1	REPIN1	IGFBP1	CTSO	ME2	ACOT13	GFAP	NSUN6	DAZAP1
	TMEM143	PDLIM5	IFT140	CHORDC1	FADS1	CTNNAL1	UXS1	ASNS		FCGR3A	KRT5	MAGEA4	PILRA
	REEP3	NAE1	ALDH1A3	SLC33A1	TOMM40	SSH1	COCH	MMP1		NDUFAF1	CST6	LAT
	ARAP2	GTPBP6	OMA1	RPS6KB1	ASAH1	TYW1	SLITRK1	KLHL7		DAPP1	PRTN3	IL6
	POLR2K	DDT	SSBP3	TAF5L	SMARCA1	BNIP1	GUCA1B	CPXM1		ELAC1	KRT1	CRP
	JMJD1C	TATDN2	LMTK2	CARD8	WDFY1	EIF4A2	AP1B1	EMC10		PDGFRL	PMEL	DEFA3
	ZCRB1	CLPB	B3GALT6	FKBP5	PSMB7	HLA.DQB1	SIGLEC14	ACBD6		HMGCS1	ACVR1B	MMP12
	FIG4	TMLHE	SPRY2	CPS1	ARL2	NIT1	UBL7	SIGLEC14		FCGR2A	LMNB2	FGL1
	TENT4B	TERF2	GNB1L	H3F3A	MCOLN1	HLA.A	H6PD	SERPINA4		CRH	NCAN	CCL17
	PLGRKT	CNNM4	F2R	TUBA3C	ZFYVE26	CMC2	SIGLEC5	FRZB		SIRPA	EDA2R	CCL22
	SLC38A1	DNAL1	RASA3	DUSP14	ACAP2	METTL5	LRRC3B	PRTN3		RAB3D	FOLH1	GCG
	S100A3	TSPAN3	DCP1B	PGM5	ZHX1	APIP	HS3ST3B1	MAD2L2		OPHN1	MGMT	B2M
	TRMU	SULT1A4	DCBLD1	PTGFRN	PPP1R3D	POLG2	SCGN	NAE1|UBA3		PCK2	CXCL11	CHEK2
	MTHFD2L	CRYZ	AKAP9	RPP38	STX16	UQCC3	SIGLEC9	TAF10		SAA1	AGR3	TFRC
	TLR3	HPX	CLIC4	PHYHD1	CPS1	NR2F2	CTSA	TTC9B		RARRES1	C3	FCGR3A
	OSBPL5	MAVS	GGA1	PTGR1	TSPYL5	DDX6	IHH	OCRL		ADGRF2	CGA|CGB3|CGB7	ITGA2
	GABARAP	PLP2	SDK2	UBE2D2	TFCP2	DCAF16	SSX4	CAPN1|CAPNS1		CXCL3	H2AW	HP
	CBLL1	TNRC6C	RAB39A	PHF21A	SQLE	ARHGEF18	GRAMD1C	CA8			GNLY	PRSS2
	THAP12	MRM1	ISG20L2	TBC1D10A	PYGM	LIPA	SERPINA4	UNG			PPY	ADGRF2
	FKBP1A	FGFR1	RDH10	TECPR1	EIF2B1	COBL	SIRT6	MPZL2			MASP1	ABO
	PIGN	TLDC1	MAF1	MIB1	MLF1	NT5C3A	ICAM5	AHSG			CLEC4C	CXCL9
	CCM2	CD320	STEAP3	MMP2	UNC119	CTSA	IFIT3	CD320			FCMR	FOLR3
	RGMB	SUN2	RAB31		LANCL2	KMT2A	METTL26	GKN2			MMP1	NTN1
	CNIH3	CDC37L1	SCO2		PAG1	ARMCX1	ALPG	CRP			OTC	SAA2
	WDR92	COL4A2	DHTKD1		ASB6		MTHFD1	TMEM87B			CTRB2	SCGB3A1
	APOOL	EMILIN1	PEG10		PM20D2		ATAD1	BCCIP			FAM163B	ME2
	NMRAL1	HDAC6	APOC2		EVI5L		EIF4G1	BSG			MICOS10	PIGR
	ARSA	RFX3	EPHA3		MTHFD1		MUC1	FIBP			XBP1	AHSG
