# Supplementary material for: MGMT ProFWise: Unlocking a New Application for Combined Feature Selection and the Rank-Based Weighting Method to Link MGMT Methylation Status to Serum Protein Expression in Patients with Glioblastoma
Source: Int J Mol Sci. 2024 Apr 6;25(7):4082. doi: 10.3390/ijms25074082 (PMC11012706; doi:10.3390/ijms25074082)
Supplement: Supplementary file 1 [file ijms-25-04082-s001.zip › Supplementary Table 2 and 3.xlsx]

## Sheet: Sheet1
Supplementary Table 2. The effects of feature selection methods in terms of mean squared error(MSE) for 65 patients according to MGMT-known expression level-based proteomic dataset
ML-MSE	Before FS	LASSO	mRMR
SVR	0.422	0.567	0.344
RF	0.405	0.498	0.338
Supplementary Table 3. The performance results of the rank-based feature weighting and selection method in terms of mean squared error for 65 patients according to MGMT known protein expression level-based local proteomic dataset
Local Proteomic Dataset
MGMT Known Status Protein Expression Level-Based FS
LASSO = 1 and mRMR = 2				LASSO = 2 and mRMR = 1
k	# of Features	SVR	RF	k	# of Features	SVR	RF
1	125	0.299	0.286	1	125	0.299	0.281
2	68	0.24	0.287	2	101	0.316	0.263
3	30	0.245	0.254	3	41	0.261	0.279
4	19	0.24	0.251	4	34	0.294	0.273
5	11	0.327	0.257	5	19	0.269	0.264
6	9	0.297	0.253	6	17	0.258	0.324
7	4	0.289	0.197	7	7	0.258	0.309
8	4	0.289	0.197	8	6	0.273	0.31
9	3	0.395	0.19	9	2	0.424	0.37
10	1	0.372	0.312	10	1	0.509	0.532
